# Supplementary material for: Ceftolozane/tazobactam versus colistin in the treatment of ventilator-associated pneumonia due to extensively drug-resistant Pseudomonas aeruginosa
Source: Sci Rep. 2022 Mar 15;12:4455. doi: 10.1038/s41598-022-08307-9 (PMC8924223; doi:10.1038/s41598-022-08307-9)
Supplement: Supplementary file 1 — Supplementary Information. [file 41598_2022_8307_MOESM1_ESM.xlsx]

## Sheet: Title
Ceftolozane/tazobactam versus colistin in the treatment of ventilator-associated pneumonia due to extensively drug-resistant Pseudomonas aeruginosa
Bence Mogyoródi*
Department of Anaesthesiology and Intensive Therapy, Semmelweis University 1082 Üllői út 78, Budapest, Hungary
mogyorodi.bence@med.semmelweis-univ.hu
András B Csékó
Department of Anaesthesiology and Intensive Therapy, Semmelweis University 1082 Üllői út 78, Budapest, Hungary
cseko.andras@med.semmelweis-univ.hu
Csaba Hermann
Department of Anaesthesiology and Intensive Therapy, Semmelweis University 1082 Üllői út 78, Budapest, Hungary
hermann.csaba@semmelweis-univ.hu
János Gál
Department of Anaesthesiology and Intensive Therapy, Semmelweis University 1082 Üllői út 78, Budapest, Hungary
gal.janos@med.semmelweis-univ.hu
Zsolt D Iványi
Department of Anaesthesiology and Intensive Therapy, Semmelweis University 1082 Üllői út 78, Budapest, Hungary
ivanyi.zsolt@med.semmelweis-univ.hu
* Corresponding author: Bence Mogyoródi

## Sheet: Sheet1
ID	Age	Sex	APACHE II	SOFA	CCI	Smoking	Hypertension	Heart failure	Peripheral arterial disease	Cerebrovascular disease	Lung disease	Peptic ulcer disease	Liver disease	Diabetes mellitus	Kidney disease	Leukaemia	Solid-organ tumor	Corticosteroids	Other immunosuppressive therapy	Neutropenia	Type	Tracheostomy	CRRT	IRRT	Antibiotic therapy	Days of antibiotic therapy	Combination therapy	Polymicrobial infection	Bacteremia	Days of mechanical ventilation	Length of stay	Clinical response	Microbiological response	28-day mortality
1	60-70	1	18	6	5	0	1	0	0	0	0	0	0	1	0	0	1	1	0	0	surgical	1	0	0	C/T	8	0	1	0	79	81	success	eradication	0
2	70-80	1	24	7	10	0	0	0	0	0	0	1	0	0	0	0	1	0	0	0	medical	1	0	0	C/T	7	0	2	0	20	22	success	eradication	1
3	60-70	0	27	7	4	0	0	1	0	0	1	1	0	0	0	0	0	1	1	0	medical	0	0	0	C/T	4	1	2	0	18	18	failure	persistence	1
4	15-20	0	26	8	0	0	0	0	0	0	0	0	0	0	0	0	0	0	0	0	surgical	0	1	0	C/T	15	0	1	0	24	28	success	eradication	0
5	20-30	0	31	6	0	0	0	0	0	0	0	0	0	0	0	0	0	0	0	0	medical	0	1	1	C/T	7	1	1	0	17	23	success	eradication	0
6	30-40	0	32	4	0	0	0	0	0	0	0	0	0	0	0	0	0	0	0	0	medical	0	1	0	C/T	5	1	2	0	14	19	success	presumed eradication	0
7	70-80	0	22	6	6	0	1	1	0	0	0	1	0	0	0	0	0	0	0	0	medical	0	0	0	C/T	6	0	1	0	11	15	success	presumed eradication	0
8	60-70	1	20	10	3	0	1	1	0	0	0	0	0	0	0	0	0	0	0	0	medical	1	0	0	C/T	8	0	1	0	29	29	failure	persistence	1
9	60-70	1	18	9	3	0	1	0	0	1	0	0	0	0	0	0	0	0	0	0	medical	1	0	0	C/T	10	1	1	0	47	50	success	eradication	0
10	70-80	1	20	7	6	0	1	1	1	0	0	0	0	0	0	0	0	0	0	0	medical	1	0	1	C/T	7	1	1	0	20	23	success	presumed eradication	0
11	50-60	1	24	6	2	1	0	0	0	0	1	0	0	0	0	0	0	0	0	0	medical	0	0	0	C/T	7	1	1	0	13	16	success	presumed eradication	0
12	50-60	0	18	7	6	1	1	0	1	0	0	1	1	1	0	0	0	0	0	0	surgical	1	0	0	C/T	4	0	1	0	72	76	failure	eradication	0
13	50-60	1	32	10	2	1	1	0	0	0	1	0	0	0	0	0	0	1	1	1	medical	0	0	1	C/T	9	1	1	0	12	12	failure	persistence	1
14	30-40	1	26	9	1	1	0	0	0	0	1	0	0	0	0	0	0	0	0	0	medical	0	1	1	C/T	10	0	1	0	28	46	success	presumed eradication	0
15	50-60	1	27	6	2	1	1	0	0	0	0	0	0	0	0	0	0	0	0	0	medical	0	0	0	C/T	8	1	1	0	15	31	success	presumed eradication	0
16	70-80	0	31	8	7	1	1	1	0	0	1	0	0	1	0	0	0	0	0	0	medical	1	0	0	C/T	5	0	1	0	52	54	success	eradication	0
17	70-80	1	48	10	8	0	1	1	0	1	1	0	0	1	0	0	0	0	0	0	medical	1	1	1	C/T	7	0	1	1	36	36	failure	persistence	1
18	40-50	1	10	4	1	1	0	0	0	0	1	0	0	0	0	0	0	0	0	0	medical	1	0	0	C/T	7	0	1	0	21	22	success	eradication	0
19	60-70	1	25	9	4	1	0	1	1	0	0	0	0	0	0	0	0	0	0	0	medical	1	0	0	CMS	14	1	1	0	34	36	failure	persistence	0
20	70-75	0	37	13	5	0	1	0	0	0	0	0	0	0	0	1	0	0	0	1	medical	1	1	1	CMS	14	1	1	0	24	29	failure	persistence	1
21	60-70	0	24	5	3	0	1	0	0	1	0	0	0	0	0	0	0	0	0	0	medical	0	0	1	CMS	5	1	1	0	16	19	success	presumed eradication	0
22	60-70	0	14	5	3	0	1	0	1	0	0	0	0	0	0	0	0	0	0	0	medical	0	0	0	CMS	9	1	1	0	22	26	failure	persistence	0
23	60-70	1	19	11	3	1	1	0	0	0	0	0	0	0	0	0	0	0	0	0	surgical	0	1	1	CMS	12	1	2	1	22	22	failure	persistence	1
24	60-70	1	30	9	3	0	1	0	0	0	0	0	0	0	0	0	0	0	0	0	surgical	1	0	0	CMS	10	1	1	0	65	70	failure	eradication	0
25	>80	1	21	6	4	0	0	0	0	0	0	0	0	0	0	0	0	0	0	0	surgical	0	0	0	CMS	8	1	1	0	19	19	failure	persistence	1
26	>80	0	15	3	7	0	0	1	0	0	0	0	0	0	0	0	0	1	0	0	surgical	0	0	0	CMS	6	1	2	0	1	12	success	presumed eradication	0
28	70-80	1	35	6	7	0	1	1	0	0	0	1	0	0	0	0	1	0	0	0	medical	1	0	0	CMS	9	1	2	0	26	30	failure	persistence	0
29	60-70	1	36	13	3	1	1	0	0	0	1	0	0	0	0	0	0	0	0	0	medical	0	1	1	CMS	4	1	1	0	10	10	failure	persistence	1
30	60-70	1	27	10	5	0	0	1	0	0	0	1	0	0	0	0	0	0	0	0	medical	0	0	0	CMS	27	1	2	0	16	19	success	persistence	0
31	60-70	1	20	5	6	0	1	1	0	1	0	0	0	0	0	0	0	0	0	0	medical	0	0	0	CMS	7	1	2	1	10	13	success	presumed eradication	0
33	70-80	1	27	6	9	0	1	0	1	1	0	0	0	1	0	0	0	0	0	0	medical	1	0	0	CMS	13	1	1	0	31	35	failure	persistence	0
34	50-60	1	21	8	4	0	0	1	0	0	0	0	0	0	0	1	0	0	0	1	medical	0	0	0	CMS	5	1	1	0	14	18	success	presumed eradication	0
35	70-80	1	31	6	6	1	1	1	0	0	1	0	0	1	0	0	0	0	0	0	medical	1	0	0	CMS	15	1	1	0	44	50	failure	persistence	0
37	60-70	1	34	6	4	0	1	0	0	0	0	1	0	1	0	0	0	0	0	0	medical	1	1	1	CMS	10	1	1	0	32	32	failure	eradication	1
38	70-80	1	30	4	8	1	0	1	0	0	1	1	0	0	0	0	1	0	0	0	surgical	1	0	0	CMS	10	1	1	0	60	63	failure	persistence	0
39	60-70	1	16	6	7	1	1	1	0	1	1	0	0	0	0	0	0	1	1	0	medical	0	0	0	CMS	2	1	1	0	9	11	success	presumed eradication	0
40	60-70	1	24	11	2	0	1	0	0	0	0	0	0	0	0	0	0	0	0	0	medical	0	0	0	CMS	11	1	1	0	26	26	failure	persistence	1
41	60-70	1	28	3	5	0	1	1	1	0	0	0	0	0	0	0	0	0	0	0	medical	1	0	0	CMS	7	1	1	0	23	25	failure	persistence	0
42	70-80	0	34	7	5	1	0	0	0	0	0	0	0	0	0	0	1	0	0	0	surgical	1	1	0	CMS	10	1	1	0	52	55	success	persistence	0
43	50-60	0	34	10	4	0	1	0	0	0	1	0	0	0	0	1	0	0	0	1	medical	0	0	0	CMS	7	1	2	0	9	12	success	eradication	0
45	60-70	0	29	4	3	0	1	0	0	1	0	0	0	0	0	0	0	0	0	0	medical	1	0	0	CMS	5	1	2	0	12	16	failure	persistence	0
46	70-80	0	36	11	9	0	1	1	0	0	0	0	0	1	1	0	0	0	0	0	medical	1	0	1	CMS	14	1	1	1	43	46	failure	eradication	0
47	60-70	1	23	5	4	0	1	1	0	0	0	0	0	0	0	0	0	0	0	0	surgical	1	0	0	CMS	11	1	1	0	30	31	failure	persistence	0
48	70-80	1	20	5	5	1	1	1	1	0	0	0	0	0	0	0	0	0	0	0	medical	1	0	0	CMS	7	1	1	0	13	13	failure	eradication	1
49	20-30	0	17	5	2	0	0	1	0	0	1	0	0	0	0	0	0	1	1	0	medical	1	0	0	CMS	2	1	1	0	24	29	success	presumed eradication	0
50	70-80	0	22	6	9	0	1	1	0	0	1	0	1	1	0	0	1	0	0	0	medical	1	0	0	CMS	8	1	1	0	25	25	failure	persistence	1
51	60-70	1	35	8	5	1	1	0	1	0	0	0	0	1	0	0	0	0	0	0	medical	1	1	1	CMS	20	1	1	0	31	31	failure	persistence	1
52	>80	1	29	5	9	0	1	0	1	1	0	0	1	0	0	0	0	0	0	0	medical	1	0	0	CMS	5	0	1	0	23	25	failure	persistence	1
53	60-70	1	31	13	3	0	0	1	0	0	0	0	0	0	0	0	0	0	0	0	medical	0	1	0	CMS	4	1	2	0	8	8	failure	persistence	1
54	40-50	1	21	10	1	1	1	0	0	0	1	0	0	0	0	0	0	0	0	0	medical	1	0	0	CMS	9	1	1	0	25	26	failure	persistence	0
55	50-60	1	36	7	2	1	0	1	0	0	0	0	0	0	0	0	0	0	0	0	medical	0	0	0	CMS	7	1	1	0	30	33	success	presumed eradication	0
Additional file 1: Dataset of the study.
Categorical variables were marked with 1 (yes) or 0 (no).
Abbreviations in the table headers are explained as follows: ID = identification number; APACHE II = Acute Physiology and Chronic Health Evaluation II Score; SOFA = Sequential Organ Failure Assessment Score; CCI = Charlson Comorbidity Index; CRRT = continuous renal replacement therapy; IRRT = intermittent renal replacement therapy; C/T = ceftolozane/tazobactam; CMS = colistimethate sodium.
